# Supplementary material for: Self-Assembly of a Purely Organic Bowl in Water via Acylhydrazone Formation
Source: Molecules. 2023 Jan 18;28(3):976. doi: 10.3390/molecules28030976 (PMC9921396; doi:10.3390/molecules28030976)
Supplement: Supplementary file 1 [file molecules-28-00976-s001.zip]

Archive with 1 entries (1 files):
- molecules-2115280-supplementary.pdf
